# Supplementary material for: Diagnostic Role of Immunofluorescence Analysis in Primary Ciliary Dyskinesia-Suspected Individuals
Source: J Clin Med. 2025 Mar 13;14(6):1941. doi: 10.3390/jcm14061941 (PMC11942966; doi:10.3390/jcm14061941)
Supplement: Supplementary file 1 [file jcm-14-01941-s001.zip]

Archive with 25 entries (24 files):
- revised  supplementary material/
- revised  supplementary material/Video S1.mp4
- __MACOSX/revised  supplementary material/._Video S1.mp4
- revised  supplementary material/Video S3.mp4
- __MACOSX/revised  supplementary material/._Video S3.mp4
- revised  supplementary material/Video S2.mp4
- __MACOSX/revised  supplementary material/._Video S2.mp4
- revised  supplementary material/Video S10.mp4
- __MACOSX/revised  supplementary material/._Video S10.mp4
- revised  supplementary material/Video S6.mp4
- __MACOSX/revised  supplementary material/._Video S6.mp4
- revised  supplementary material/Video S7.mp4
- __MACOSX/revised  supplementary material/._Video S7.mp4
- revised  supplementary material/Video S5.mp4
- __MACOSX/revised  supplementary material/._Video S5.mp4
- revised  supplementary material/Video S4.mp4
- __MACOSX/revised  supplementary material/._Video S4.mp4
- revised  supplementary material/Figure S2.tif
- __MACOSX/revised  supplementary material/._Figure S2.tif
- revised  supplementary material/Figure S1.tif
- __MACOSX/revised  supplementary material/._Figure S1.tif
- revised  supplementary material/Video S9.mp4
- __MACOSX/revised  supplementary material/._Video S9.mp4
- revised  supplementary material/Video S8.mp4
- __MACOSX/revised  supplementary material/._Video S8.mp4
